# Supplementary material for: Evaluation of bactericidal and anti-biofilm properties of a novel surface-active organosilane biocide against healthcare associated pathogens and Pseudomonas aeruginosa biolfilm
Source: PLoS One. 2017 Aug 7;12(8):e0182624. doi: 10.1371/journal.pone.0182624 (PMC5546580; doi:10.1371/journal.pone.0182624)
Supplement: S1 Table — (XLSX) [file pone.0182624.s001.xlsx]

## Sheet: Direct bactericidal (fig 1)
Direct bactericidal assessment of GS5 against S. aureus ATCC43300
Experiment 1
Dilution	neat		10^-1		10^-2		10^-3
GS5 (%)	Plate 1	Plate 2	Plate 1	Plate 2	Plate 1	Plate 2	Plate 1	Plate 2	Avg	CFU/ml
0							298	240	269	2690000
0.25	0	2							1	10
0.5	0	0							0	0
1	0	0							0	0
Experiment 3
Dilution	neat		10^-1		10^-2		10^-3
GS5 (%)	Plate 1	Plate 2	Plate 1	Plate 2	Plate 1	Plate 2	Plate 1	Plate 2	Avg	CFU/ml
0							147	162	154.5	1545000
0.25	147	162							154.5	1545000
0.5	0	0							0	0
1	0	0							0	0
Experiment 3
Dilution	neat		10^-1		10^-2		10^-3
GS5 (%)	Plate 1	Plate 2	Plate 1	Plate 2	Plate 1	Plate 2	Plate 1	Plate 2	Avg	CFU/ml
0							168	184	176	1760000
0.25	0	1							0.5	5000
0.5	1	2							1.5	15000
1	0	0							0	0

## Sheet: A. baumannii Formica
A. baumannii DSM30008 Surface test - Formica (table 2)
Experiment 1
Plate Dilution	neat								neat
	Plate 1	Plate 2	Avg	CFU/ml	CFU				Plate 1	Plate 2	Avg	CFU/ml	CFU
Treated 1	0	0	0	0	0			Untreated 1	139	150	144.5	1445	14450
Treated 2	8	11	9.5	95	950			Untreated 2	207	202	204.5	2045	20450
Treated 3	35	38	36.5	365	3650			Untreated 3	160	135	147.5	1475	14750
Experiment 2
Plate Dilution	neat								neat
	Plate 1	Plate 2	Avg	CFU/ml	CFU				Plate 1	Plate 2	Avg	CFU/ml	CFU
Treated 1	68	66	67	670	6700			Untreated 1	186	171	178.5	1785	17850
Treated 2	81	64	72.5	725	7250			Untreated 2	221	248	234.5	2345	23450
Treated 3	56	40	48	480	4800			Untreated 3	191	199	195	1950	19500
Experiment 3
Plate Dilution	neat								neat
	Plate 1	Plate 2	Avg	CFU/ml	CFU				Plate 1	Plate 2	Avg	CFU/ml	CFU
Treated 1	69	40	54.5	545	5450			Untreated 1	161	139	150	1500	15000
Treated 2	69	59	64	640	6400			Untreated 2	150	161	155.5	1555	15550
Treated 3	74	70	72	720	7200			Untreated 3	173	186	179.5	1795	17950

## Sheet: A. baumannii Steel
A. baumannii DSM30008 Surface test - Steel (table 2)
Experiment 1
Plate Dilution	10^-1											10^-1
	Plate 1	Plate 2	Avg	CFU/ml	CFU							Plate 1	Plate 2	Avg	CFU/ml	CFU
Treated 1	48	50	49	4900	49000						Untreated 1	63	63	63	6300	63000
Treated 2	89	60	74.5	7450	74500						Untreated 2	177	160	168.5	16850	168500
Treated 3	84	X	84	8400	84000						Untreated 3	204	230	78	7800	78000
Experiment 2
Plate Dilution	neat		10^-1									10^-1
	Plate 1	Plate 2			Avg	CFU/ml	CFU					Plate 1	Plate 2	Avg	CFU/ml	CFU
Treated 1	17	20			18.5	185	1850				Untreated 1	46	71	58.5	5850	58500
Treated 2	22	23			22.5	225	2250				Untreated 2	99	110	104.5	10450	104500
Treated 3			61	61	61	6100	61000				Untreated 3	69	81	78	7800	78000
Experiment 3
Plate Dilution	neat											10^-1		10^-1
	Plate 1	Plate 2	Avg	CFU/ml	CFU							Plate 1	Plate 2	Plate 1	Plate 2	Avg	CFU/ml	CFU
Treated 1	44	32	38	380	3800						Untreated 1	100	74			87	870	8700
Treated 2	15	13	14	140	1400						Untreated 2			30	31	30.5	3050	30500
Treated 3	20	13	16.5	165	1650						Untreated 3	104	85			94.5	945	9450

## Sheet: B. multivorans Formica
B. multivorans DSM13243 surface test - Formica (table 2)
Experiment 1
Plate Dilution	neat								neat
	Plate 1	Plate 2	Avg	CFU/ml	CFU				Plate 1	Plate 2	Avg	CFU/ml	CFU
Treated 1	67	51	59	590	5900			Untreated 1	79	74	76.5	765	7650
Treated 2	31	28	29.5	295	2950			Untreated 2	60	49	54.5	545	5450
Treated 3	31	35	33	330	3300			Untreated 3	161	151	156	1560	15600
Experiment 2
Plate Dilution	neat								neat
	Plate 1	Plate 2	Avg	CFU/ml	CFU				Plate 1	Plate 2	Avg	CFU/ml	CFU
Treated 1	37	33	35	350	3500			Untreated 1	42	62	52	520	5200
Treated 2	8	18	13	130	1300			Untreated 2	80	77	78.5	785	7850
Treated 3	37	24	30.5	305	3050			Untreated 3	99	79	89	890	8900
Experiment 3
Plate Dilution	neat								neat
	Plate 1	Plate 2	Avg	CFU/ml	CFU				Plate 1	Plate 2	Avg	CFU/ml	CFU
Treated 1	28	22	25	250	2500			Untreated 1	77	102	89.5	895	8950
Treated 2	4	6	5	50	500			Untreated 2	58	49	53.5	535	5350
Treated 3	1	4	2.5	25	250			Untreated 3	138	126	132	1320	13200

## Sheet: B. multivorans Steel
B. multivorans DSM13243 surface test - Steel (table 2)
Experiment 1
Plate Dilution	neat								neat
	Plate 1	Plate 2	Avg	CFU/ml	CFU				Plate 1	Plate 2	Avg	CFU/ml	CFU
Treated 1	40	41	40.5	405	4050			Untreated 1	50	61	55.5	555	5550
Treated 2	31	32	31.5	315	3150			Untreated 2	34	53	43.5	435	4350
Treated 3	0	0	0	0	0			Untreated 3	49	54	51.5	515	5150
Experiment 2
Plate Dilution	neat								neat
	Plate 1	Plate 2	Avg	CFU/ml	CFU				Plate 1	Plate 2	Avg	CFU/ml	CFU
Treated 1	55	52	53.5	535	5350			Untreated 1	80	91	85.5	855	8550
Treated 2	33	34	33.5	335	3350			Untreated 2	70	76	73	730	7300
Treated 3	30	35	32.5	325	3250			Untreated 3	104	119	78	780	7800
Experiment 3
Plate Dilution	neat								neat
	Plate 1	Plate 2	Avg	CFU/ml	CFU				Plate 1	Plate 2	Avg	CFU/ml	CFU
Treated 1	73	65	69	690	6900			Untreated 1	141	145	143	1430	14300
Treated 2	62	46	54	540	5400			Untreated 2	110	96	103	1030	10300
Treated 3	62	58	60	600	6000			Untreated 3	77	77	77	770	7700

## Sheet: E. faecalis Formica
E. faecalis DSM12956 surface test - Formica (table 2)
Experiment 1
Plate Dilution	10^-1								10^-1
	Plate 1	Plate 2	Avg	CFU/ml	CFU				Plate 1	Plate 2	Avg	CFU/ml	CFU
Treated 1	73	60	66.5	6650	66500			Untreated 1	109	111	110	11000	110000
Treated 2	78	67	72.5	7250	72500			Untreated 2	159	118	138.5	13850	138500
Treated 3	64	54	59	5900	59000			Untreated 3	130	149	139.5	13950	139500
Experiment 2
Plate Dilution	10^-1								10^-1
	Plate 1	Plate 2	Avg	CFU/ml	CFU				Plate 1	Plate 2	Avg	CFU/ml	CFU
Treated 1	64	88	76	7600	76000			Untreated 1	104	98	101	10100	101000
Treated 2	81	96	88.5	8850	88500			Untreated 2	93	86	89.5	8950	89500
Treated 3	62	79	70.5	7050	70500			Untreated 3	89	100	94.5	9450	94500
Experiment 3
Plate Dilution	10^-1								10^-1
	Plate 1	Plate 2	Avg	CFU/ml	CFU				Plate 1	Plate 2	Avg	CFU/ml	CFU
Treated 1	66	60	63	6300	63000			Untreated 1	188	190	189	18900	189000
Treated 2	93	89	91	9100	91000			Untreated 2	208	200	204	20400	204000
Treated 3	60	83	71.5	7150	71500			Untreated 3	204	221	212.5	21250	212500

## Sheet: E. faecalis Steel
E. faecalis DSM12956 surface test - Steel (table 2)
Experiment 1
Plate Dilution	10^-1								10^-1
	Plate 1	Plate 2	Avg	CFU/ml	CFU				Plate 1	Plate 2	Avg	CFU/ml	CFU
Treated 1	55	40	47.5	4750	47500			Untreated 1	45	42	43.5	4350	43500
Treated 2	84	107	95.5	9550	95500			Untreated 2	59	69	64	6400	64000
Treated 3	77	76	76.5	7650	76500			Untreated 3	69	62	78	7800	78000
Experiment 2
Plate Dilution	10^-1								10^-1		10^-2
	Plate 1	Plate 2	Avg	CFU/ml	CFU				Plate 1	Plate 2	Plate 1	Plate 2	Avg	CFU/ml	CFU
Treated 1	80	88	84	8400	84000			Untreated 1	X	X			X
Treated 2	58	50	54	5400	54000			Untreated 2			26	14	20	20000	200000
Treated 3	69	62	65.5	6550	65500			Untreated 3	122	X			122	12200	122000

## Sheet: E. coli Formica
E. coli ATCC25922 surface test - Formica (table 2)
Experiment 1
Plate Dilution	10^-2								10^-2
	Plate 1	Plate 2	Avg	CFU/ml	CFU				Plate 1	Plate 2	Avg	CFU/ml	CFU
Treated 1	16	14	15	15000	150000			Untreated 1	49	53	51	51000	510000
Treated 2	28	22	25	25000	250000			Untreated 2	39	36	37.5	37500	375000
Treated 3	13	12	12.5	12500	125000			Untreated 3	52	47	49.5	49500	495000
Experiment 2
Plate Dilution	10^-2								10^-2
	Plate 1	Plate 2	Avg	CFU/ml	CFU				Plate 1	Plate 2	Avg	CFU/ml	CFU
Treated 1	22	24	23	23000	230000			Untreated 1	27	28	27.5	27500	275000
Treated 2	13	11	12	12000	120000			Untreated 2	30	30	30	30000	300000
Treated 3	12	14	13	13000	130000			Untreated 3	22	29	25.5	25500	255000
Experiment 3
Plate Dilution	10^-2								10^-2
	Plate 1	Plate 2	Avg	CFU/ml	CFU				Plate 1	Plate 2	Avg	CFU/ml	CFU
Treated 1	20	14	17	17000	170000			Untreated 1	25	25	25	25000	250000
Treated 2	11	13	12	12000	120000			Untreated 2	29	31	30	30000	300000
Treated 3	23	19	21	21000	210000			Untreated 3	39	37	38	38000	380000

## Sheet: E. coli Steel
E. coli ATCC25922 surface test - Steel (table 2)
Experiment 1
Plate Dilution	10^-2								10^-2
	Plate 1	Plate 2	Avg	CFU/ml	CFU				Plate 1	Plate 2	Avg	CFU/ml	CFU
Treated 1	41	47	44	44000	440000			Untreated 1	69	69	69	69000	690000
Treated 2	39	40	39.5	39500	395000			Untreated 2	77	72	74.5	74500	745000
Treated 3	51	54	52.5	52500	525000			Untreated 3	59	68	63.5	63500	635000
Experiment 2
Plate Dilution	10^-1								10^-1
	Plate 1	Plate 2	Avg	CFU/ml	CFU				Plate 1	Plate 2	Avg	CFU/ml	CFU
Treated 1	94	98	96	9600	96000			Untreated 1	149	161	155	15500	155000
Treated 2	101	102	101.5	10150	101500			Untreated 2	128	132	130	13000	130000
Treated 3	86	69	77.5	7750	77500			Untreated 3	141	151	146	14600	146000
Experiment 3
Plate Dilution	10^-1								10^-1		10^-2
	Plate 1	Plate 2	Avg	CFU/ml	CFU				Plate 1	Plate 2	Plate 1	Plate 2	Avg	CFU/ml	CFU
Treated 1	91	89	90	9000	90000			Untreated 1			38	41	39.5	39500	395000
Treated 2	84	85	84.5	8450	84500			Untreated 2			29	27	28	28000	280000
Treated 3	77	87	82	8200	82000			Untreated 3	149	169			159	15900	159000

## Sheet: K. pneumoniae Formica
K. pneumoniae DSM16358 surface test - Formica (table 2)
Experiment 1
Plate Dilution	neat								neat
	Plate 1	Plate 2	Avg	CFU/ml	CFU				Plate 1	Plate 2	Avg	CFU/ml	CFU
Treated 1	67	51	59	590	5900			Untreated 1	79	74	76.5	765	7650
Treated 2	31	28	29.5	295	2950			Untreated 2	60	49	54.5	545	5450
Treated 3	31	35	33	330	3300			Untreated 3	161	151	156	1560	15600
Experiment 2
Plate Dilution	neat								neat
	Plate 1	Plate 2	Avg	CFU/ml	CFU				Plate 1	Plate 2	Avg	CFU/ml	CFU
Treated 1	37	33	35	350	3500			Untreated 1	42	62	52	520	5200
Treated 2	8	18	13	130	1300			Untreated 2	80	77	78.5	785	7850
Treated 3	37	24	30.5	305	3050			Untreated 3	99	79	89	890	8900
Experiment 3
Plate Dilution	neat								neat
	Plate 1	Plate 2	Avg	CFU/ml	CFU				Plate 1	Plate 2	Avg	CFU/ml	CFU
Treated 1	28	22	25	250	2500			Untreated 1	77	102	89.5	895	8950
Treated 2	4	6	5	50	500			Untreated 2	58	49	53.5	535	5350
Treated 3	1	4	2.5	25	250			Untreated 3	138	126	132	1320	13200

[truncated: 12 more sheets: K. pneumoniae Steel, M. smegmatis Formica, M. smegmatis Steel, P. aeruginosa Formica, P. aeruginosa Steel, S. aureus (MRSA) Formica, S. aureus (MRSA) Steel, S. aureus (non-MRSA) Formica, S. aureus (non-MRSA) Steel, S. epidermidis Formica , S. epidermidis Steel, Biofilm (GS5, P.aeruginosa)]
